# Supplementary material for: The Role of the Environment in Dynamics of Antibiotic Resistance in Humans and Animals: A Modelling Study
Source: Antibiotics (Basel). 2022 Oct 5;11(10):1361. doi: 10.3390/antibiotics11101361 (PMC9598675; doi:10.3390/antibiotics11101361)
Supplement: Supplementary file 1 [file antibiotics-11-01361-s001.zip]

Archive with 1 entries (1 files):
- antibiotics-1813534-supplementary.pdf
